# Supplementary material for: Flux balance analysis of the ammonia-oxidizing bacterium Nitrosomonas europaea ATCC19718 unravels specific metabolic activities while degrading toxic compounds
Source: PLoS Comput Biol. 2022 Feb 2;18(2):e1009828. doi: 10.1371/journal.pcbi.1009828 (PMC8853641; doi:10.1371/journal.pcbi.1009828)
Supplement: S1 Table — (XLSX) [file pcbi.1009828.s005.xlsx]

## Sheet: Gap-filled reactions
Condition			Added reactions
Energy Source	Carbon Source	Extra
NH4+	HCO3-	-	48
NH4+	HCO3-	Methane	6
		Benzene	9
		Toluene	6
		Phenol	5
		Chlorobenzene	5
NH4+	Fructose	-	3
	Pyruvate	-	0
