# Supplementary material for: Flux balance analysis of the ammonia-oxidizing bacterium Nitrosomonas europaea ATCC19718 unravels specific metabolic activities while degrading toxic compounds
Source: PLoS Comput Biol. 2022 Feb 2;18(2):e1009828. doi: 10.1371/journal.pcbi.1009828 (PMC8853641; doi:10.1371/journal.pcbi.1009828)
Supplement: S2 Table — (XLSX) [file pcbi.1009828.s006.xlsx]

## Sheet: New Metabolites
Metabolite	Metabolite Name
1nphtol	1-Naphthol
2a3o4pob	2-Amino-3-oxo-4-phosphonooxybutyrate
2nphtol	2-Naphthol
benz	Benzene
chlben	Chlorobenzene
chlphenol	4-Chlorophenol
cyt552moxi	Membrane Cytochrome c522 oxidized
cyt552mred	Membrane Cytochrome c522 reduced
cyt552oxi	Cytochrome c552 oxidized
cyt552red	Cytochrome c552 reduced
cyt554oxi	Cytochrome c554 oxidized
cyt554red	Cytochrome c554 reduced
nphtl	Naphthalene
