# Supplementary material for: Flux balance analysis of the ammonia-oxidizing bacterium Nitrosomonas europaea ATCC19718 unravels specific metabolic activities while degrading toxic compounds
Source: PLoS Comput Biol. 2022 Feb 2;18(2):e1009828. doi: 10.1371/journal.pcbi.1009828 (PMC8853641; doi:10.1371/journal.pcbi.1009828)
Supplement: S3 Table — (XLSX) [file pcbi.1009828.s007.xlsx]

## Sheet: New reactions
Reaction	Reaction Name	Stoichiometric equation
AMO_Np	Ammonia monooxygenase	o2_p + 2 h_c + q8h2_c + nh4_p -> h2o_p + q8_c + 3 h_p + ham_p
HAO	Hydroxylamine oxidase	h2o_p + 4 cyt554oxi_p + ham_p -> 5 h_p + 4 cyt554red_p + no2_p
NOOxi	Nitric oxide oxidase	h2o_p + no_p + cyt554oxi_p -> 2 h_p + cyt554red_p + no2_p
CoDen2	CoDenitrification	h_c + no2_c + ham_c -> 2 h2o_c + n2o_c
HAMtpp	Hydroxylamine transport (diffusion)	ham_c <=> ham_p
HAMtex	Hydroxylamine transport via diffusion (extracellular to periplasm)	ham_e <=> ham_p
UAAGMDtex	Uaagmda transport (periplasm)	uaagmda_e <=> uaagmda_p
UAAGMDtpp	Uaagmda transport (periplasm)	uaagmda_p <=> uaagmda_c
PDX5PSa	Pyrodoxine-5-phosphate synthase a	nad_c + phthr_c -> h_c + nadh_c + 2a3o4pob_c
ADENOSINEase	ADENOSYL HOMOCYSTEINASE	ahcys_c + h2o_c -> hcys__L_c + adn_c
METAOXIGENASE	Methane oxidation	o2_p + q8h2_c + ch4_p -> h2o_p + q8_c + meoh_p
EX_benz_e	Benzene Exchange	benz_e ->
BENZtex	Benzene transport via diffusion extracellular to periplasm	benz_e <=> benz_p
BENZOXI2	Benzene oxidation	o2_p + q8h2_c + benz_p -> h2o_p + q8_c + phenol_p
PHENOLOXI	Phenol oxidation	o2_p + q8h2_c + phenol_p -> h2o_p + q8_c + hqn_p
HYDROQUINONEtex	Hydroquinone transport via diffusion (extra-organism to periplasm)	hqn_p <=> hqn_e
XMO2	Toluene monooxygenase	o2_p + q8h2_c + tol_p -> h2o_p + q8_c + bzalc_p
BZALDHMono	Benzyl alcohol dehydrogenase amo	o2_p + q8h2_c + bzalc_p -> 2 h2o_p + q8_c + bzal_p
EX_chlben_e	Chlorobenzene exchange	chlben_e ->
CHLBENtex	Chlorobenzene transport via diffusion (extracellular to periplasm)	chlben_e <=> chlben_p
chlbenOXI	Chlorobenzene oxidation	o2_p + q8h2_c + chlben_p -> h2o_p + q8_c + chlphenol_p
CHLPHENOLtex	Chlorophenol transport via diffusion (extracellular to periplasm)	chlphenol_e <=> chlphenol_p
EX_chlphenol_e	4-Chlorophenol exchange	chlphenol_e <=>
EX_nphtl_e	Naphthalene exchange	nphtl_e ->
NPHTLtex	Naphthalene transport via diffusion (extracellular to periplasm)	nphtl_e <=> nphtl_p
NPHTLoxi	Naphthalene oxidation	o2_p + q8h2_c + nphtl_p -> h2o_p + q8_c + 2nphtol_p
NPHTLoxi2	Naphthalene oxidation	o2_p + q8h2_c + nphtl_p -> h2o_p + q8_c + 1nphtol_p
2NPHTOLtex	2-Naphthol transport via diffusion (extracellular to periplasm)	2nphtol_e <=> 2nphtol_p
1NPHTOLtex	1-Naphthol transport via diffusion (extracellular to periplasm)	1nphtol_e <=> 1nphtol_p
EX_2nphtol_e	2-Naphthol exchange	2nphtol_e <=>
EX_1nphtol_e	1-Naphthol exchange	1nphtol_e <=>
CYT552OXI	Cytochrome c552 oxidase	0.5 o2_c + 4 h_c + 2 cyt552red_p -> h2o_c + 2 h_p + 2 cyt552oxi_p
NITRRED	Dissimilatory nitrite reductase (NO-forming)	2 h_p + no2_p + cyt552red_p -> h2o_p + no_p + cyt552oxi_p
NORED2	Nitric Oxide Reductase	2 h_p + 2 no_p + 2 cyt552red_p -> h2o_p + n2o_p + 2 cyt552oxi_p
CYTbc1	CytCbc1 reductase using ubiquinol-8	q8h2_c + 2 cyt552oxi_p -> q8_c + 2 h_p + 2 cyt552red_p
Q8H2ASE	Ubiquinol Synthase	q8_c + 2 h_p + 2 cyt552mred_c -> q8h2_c + 2 cyt552moxi_c
CYTEX	Cytochrome exchange	cyt554red_p + cyt552moxi_c -> cyt554oxi_p + cyt552mred_c
CYTPER	Cytochrome c552 peroxidase Nitrosomonas	2 h_p + h2o2_p + 2 cyt552red_p -> 2 h2o_p + 2 cyt552oxi_p
