# Supplementary material for: Flux balance analysis of the ammonia-oxidizing bacterium Nitrosomonas europaea ATCC19718 unravels specific metabolic activities while degrading toxic compounds
Source: PLoS Comput Biol. 2022 Feb 2;18(2):e1009828. doi: 10.1371/journal.pcbi.1009828 (PMC8853641; doi:10.1371/journal.pcbi.1009828)
Supplement: S4 Table — (XLSX) [file pcbi.1009828.s008.xlsx]

## Sheet: Sheet1
Constraint	Evaluated Flux	Minimum Flux	Optimal Flux	Maximum Flux
Ammonium uptake rate (2.09mmol/gDW/h)	Oxygen uptake rate (mmol/gDW/h)	2.7115	2.7117	2.7118
Ammonium uptake rate (1.266mmol/gDW/h)	Oxygen uptake rate (mmol/gDW/h)	1.6711	1.6713	1.6714
	Oxygen uptake rate (mmol/gDW/h)	33.5853	33.5855	33.5856
Benzene uptake rate (1.258 mmol/gDW/h)
Nitrite production rate (25.15mmol/gDW/h)
	Oxygen uptake rate (mmol/gDW/h)	33.4428	33.443	33.443
Toluene uptake rate (0.5206mmol/gDW/h)
Nitrite production rate (25.152mmol/gDW/h)
	Oxygen uptake rate (mmol/gDW/h)	3.0255	3.0258	3.0258
Methane uptake rate (1.15 mmol/gDW/h)
Ammonium uptake rate (1.74 mmol/gDW/h)
	Oxygen uptake rate (mmol/gDW/h)	2.3553	2.3561	2.3562
Methane uptake rate (1.15 mmol/gDW/h )
Ammonium uptake rate (1.21 mmol/gDW/h )
