# Supplementary material for: Flux balance analysis of the ammonia-oxidizing bacterium Nitrosomonas europaea ATCC19718 unravels specific metabolic activities while degrading toxic compounds
Source: PLoS Comput Biol. 2022 Feb 2;18(2):e1009828. doi: 10.1371/journal.pcbi.1009828 (PMC8853641; doi:10.1371/journal.pcbi.1009828)
Supplement: S5 Table — (XLSX) [file pcbi.1009828.s009.xlsx]

## Sheet: HCO3High
Reaction index	Reaction ID	Reaction name	Reaction Formula	Compound	Lower bound	Upper bound	Flux
1	EX_hco3_e	EX hco3 LPAREN e RPAREN	hco3_e <=>	hco3_	-4.3524	999999	-4.3524
4	EX_o2_e	O2 exchange	o2_e <=>	o2_	-1000	1000	-33.7517
19	EX_ca2_e	Calcium exchange	ca2_e <=>	ca2_	-1000	1000	-0.000462588
21	EX_cl_e	Chloride exchange	cl_e <=>	cl_	-1000	1000	-0.000462588
24	EX_cobalt2_e	Co2+ exchange	cobalt2_e <=>	cobalt2_	-1000	1000	-2.25033e-05
26	EX_cu2_e	Cu2+ exchange	cu2_e <=>	cu2_	-1000	1000	-6.2973e-05
29	EX_fe2_e	Fe2+ exchange	fe2_e <=>	fe2_	-1000	1000	-0.0012542
44	EX_h_e	H+ exchange	h_e <=>	h_	-1000	1000	48.0088
46	EX_h2o_e	H2O exchange	h2o_e <=>	h2o_	-1000	1000	27.8234
49	EX_k_e	K+ exchange	k_e <=>	k_	-1000	1000	-0.0173474
59	EX_mg2_e	Mg exchange	mg2_e <=>	mg2_	-1000	1000	-0.00077092
60	EX_mn2_e	Mn2+ exchange	mn2_e <=>	mn2_	-1000	1000	-6.14304e-05
61	EX_mobd_e	Molybdate exchange	mobd_e <=>	mobd_	-1000	1000	-6.35174e-07
73	EX_na1_e	Sodium exchange	na1_e <=>	na1_	-1000	1000	0
74	EX_nh4_e	Ammonia exchange	nh4_e <=>	nh4_	-1000	1000	-26.6552
77	EX_pi_e	Phosphate exchange	pi_e <=>	pi_	-1000	1000	-0.102437
87	EX_so4_e	Sulfate exchange	so4_e <=>	so4_	-1000	1000	-0.0147236
99	EX_zn2_e	Zinc exchange	zn2_e <=>	zn2_	-1000	1000	-3.02162e-05
1110	EX_bzal_e	Benzaldehyde exchange	bzal_e <=>	bzal_	-1000	1000	0
1115	EX_chlphenol_e	4-Chlorophenol exchange	chlphenol_e <=>	chlphenol_	-1000	1000	0
1122	EX_2nphtol_e	2-Naphthol exchange	2nphtol_e <=>	2nphtol_	-1000	1000	0
1123	EX_1nphtol_e	1-Naphthol exchange	1nphtol_e <=>	1nphtol_	-1000	1000	0

## Sheet: HCO3Low
Reaction index	Reaction ID	Reaction name	Reaction Formula	Compound	Lower bound	Upper bound	Flux
1	EX_hco3_e	EX hco3 LPAREN e RPAREN	hco3_e <=>	hco3_	-1.4363	999999	-1.4363
4	EX_o2_e	O2 exchange	o2_e <=>	o2_	-1000	1000	-11.4396
19	EX_ca2_e	Calcium exchange	ca2_e <=>	ca2_	-1000	1000	-0.000152655
21	EX_cl_e	Chloride exchange	cl_e <=>	cl_	-1000	1000	-0.000152655
24	EX_cobalt2_e	Co2+ exchange	cobalt2_e <=>	cobalt2_	-1000	1000	-7.42614e-06
26	EX_cu2_e	Cu2+ exchange	cu2_e <=>	cu2_	-1000	1000	-2.07812e-05
29	EX_fe2_e	Fe2+ exchange	fe2_e <=>	fe2_	-1000	1000	-0.000413887
44	EX_h_e	H+ exchange	h_e <=>	h_	-1000	1000	16.245
46	EX_h2o_e	H2O exchange	h2o_e <=>	h2o_	-1000	1000	9.38279
49	EX_k_e	K+ exchange	k_e <=>	k_	-1000	1000	-0.00572468
59	EX_mg2_e	Mg exchange	mg2_e <=>	mg2_	-1000	1000	-0.000254405
60	EX_mn2_e	Mn2+ exchange	mn2_e <=>	mn2_	-1000	1000	-2.02722e-05
61	EX_mobd_e	Molybdate exchange	mobd_e <=>	mobd_	-1000	1000	-2.09609e-07
73	EX_na1_e	Sodium exchange	na1_e <=>	na1_	-1000	1000	0
74	EX_nh4_e	Ammonia exchange	nh4_e <=>	nh4_	-1000	1000	-8.99727
77	EX_pi_e	Phosphate exchange	pi_e <=>	pi_	-1000	1000	-0.0338044
87	EX_so4_e	Sulfate exchange	so4_e <=>	so4_	-1000	1000	-0.0048588
99	EX_zn2_e	Zinc exchange	zn2_e <=>	zn2_	-1000	1000	-9.97139e-06
1110	EX_bzal_e	Benzaldehyde exchange	bzal_e <=>	bzal_	-1000	1000	0
1115	EX_chlphenol_e	4-Chlorophenol exchange	chlphenol_e <=>	chlphenol_	-1000	1000	0
1122	EX_2nphtol_e	2-Naphthol exchange	2nphtol_e <=>	2nphtol_	-1000	1000	0
1123	EX_1nphtol_e	1-Naphthol exchange	1nphtol_e <=>	1nphtol_	-1000	1000	0

## Sheet: FructoseHigh
Reaction index	Reaction ID	Reaction name	Reaction Formula	Compound	Lower bound	Upper bound	Flux
4	EX_o2_e	O2 exchange	o2_e <=>	o2_	-1000	1000	-1.12782
19	EX_ca2_e	Calcium exchange	ca2_e <=>	ca2_	-1000	1000	-0.000304242
21	EX_cl_e	Chloride exchange	cl_e <=>	cl_	-1000	1000	-0.000304242
24	EX_cobalt2_e	Co2+ exchange	cobalt2_e <=>	cobalt2_	-1000	1000	-1.48003e-05
26	EX_cu2_e	Cu2+ exchange	cu2_e <=>	cu2_	-1000	1000	-4.1417e-05
29	EX_fe2_e	Fe2+ exchange	fe2_e <=>	fe2_	-1000	1000	-0.000824878
32	EX_fru_e	D-Fructose exchange	fru_e <=>	fru_	-0.746	1000	-0.746
44	EX_h_e	H+ exchange	h_e <=>	h_	-1000	1000	0.375701
46	EX_h2o_e	H2O exchange	h2o_e <=>	h2o_	-1000	1000	2.88178
49	EX_k_e	K+ exchange	k_e <=>	k_	-1000	1000	-0.0114093
59	EX_mg2_e	Mg exchange	mg2_e <=>	mg2_	-1000	1000	-0.00050703
60	EX_mn2_e	Mn2+ exchange	mn2_e <=>	mn2_	-1000	1000	-4.04024e-05
61	EX_mobd_e	Molybdate exchange	mobd_e <=>	mobd_	-1000	1000	-4.1775e-07
73	EX_na1_e	Sodium exchange	na1_e <=>	na1_	-1000	1000	0
74	EX_nh4_e	Ammonia exchange	nh4_e <=>	nh4_	-0.5	1000	-0.5
77	EX_pi_e	Phosphate exchange	pi_e <=>	pi_	-1000	1000	-0.0673722
87	EX_so4_e	Sulfate exchange	so4_e <=>	so4_	-1000	1000	-0.0096836
99	EX_zn2_e	Zinc exchange	zn2_e <=>	zn2_	-1000	1000	-1.9873e-05
1110	EX_bzal_e	Benzaldehyde exchange	bzal_e <=>	bzal_	-1000	1000	0
1115	EX_chlphenol_e	4-Chlorophenol exchange	chlphenol_e <=>	chlphenol_	-1000	1000	0
1122	EX_2nphtol_e	2-Naphthol exchange	2nphtol_e <=>	2nphtol_	-1000	1000	0
1123	EX_1nphtol_e	1-Naphthol exchange	1nphtol_e <=>	1nphtol_	-1000	1000	0

## Sheet: FructoseLow
Reaction index	Reaction ID	Reaction name	Reaction Formula	Compound	Lower bound	Upper bound	Flux
4	EX_o2_e	O2 exchange	o2_e <=>	o2_	-1000	1000	-0.646172
19	EX_ca2_e	Calcium exchange	ca2_e <=>	ca2_	-1000	1000	-8.93143e-06
21	EX_cl_e	Chloride exchange	cl_e <=>	cl_	-1000	1000	-8.93143e-06
24	EX_cobalt2_e	Co2+ exchange	cobalt2_e <=>	cobalt2_	-1000	1000	0
26	EX_cu2_e	Cu2+ exchange	cu2_e <=>	cu2_	-1000	1000	-1.21585e-06
29	EX_fe2_e	Fe2+ exchange	fe2_e <=>	fe2_	-1000	1000	-2.42154e-05
32	EX_fru_e	D-Fructose exchange	fru_e <=>	fru_	-0.014	1000	-0.014
44	EX_h_e	H+ exchange	h_e <=>	h_	-1000	1000	0.891597
46	EX_h2o_e	H2O exchange	h2o_e <=>	h2o_	-1000	1000	0.477487
49	EX_k_e	K+ exchange	k_e <=>	k_	-1000	1000	-0.000334936
59	EX_mg2_e	Mg exchange	mg2_e <=>	mg2_	-1000	1000	-1.48845e-05
60	EX_mn2_e	Mn2+ exchange	mn2_e <=>	mn2_	-1000	1000	-1.18607e-06
61	EX_mobd_e	Molybdate exchange	mobd_e <=>	mobd_	-1000	1000	-1.22636e-08
73	EX_na1_e	Sodium exchange	na1_e <=>	na1_	-1000	1000	0
74	EX_nh4_e	Ammonia exchange	nh4_e <=>	nh4_	-0.5	1000	-0.454953
77	EX_pi_e	Phosphate exchange	pi_e <=>	pi_	-1000	1000	-0.00197295
87	EX_so4_e	Sulfate exchange	so4_e <=>	so4_	-1000	1000	-0.000283439
99	EX_zn2_e	Zinc exchange	zn2_e <=>	zn2_	-1000	1000	0
1110	EX_bzal_e	Benzaldehyde exchange	bzal_e <=>	bzal_	-1000	1000	0
1115	EX_chlphenol_e	4-Chlorophenol exchange	chlphenol_e <=>	chlphenol_	-1000	1000	0
1122	EX_2nphtol_e	2-Naphthol exchange	2nphtol_e <=>	2nphtol_	-1000	1000	0
1123	EX_1nphtol_e	1-Naphthol exchange	1nphtol_e <=>	1nphtol_	-1000	1000	0
