# Supplementary material for: Flux balance analysis of the ammonia-oxidizing bacterium Nitrosomonas europaea ATCC19718 unravels specific metabolic activities while degrading toxic compounds
Source: PLoS Comput Biol. 2022 Feb 2;18(2):e1009828. doi: 10.1371/journal.pcbi.1009828 (PMC8853641; doi:10.1371/journal.pcbi.1009828)
Supplement: S6 Table — (XLSX) [file pcbi.1009828.s010.xlsx]

## Sheet: Sheet1
Reaction	Condition	Flux (mmol/gDW/h)	Z-score normalized	Color
RBPC	Low HCO3	1.736	0.09
	High HCO3	5.26	2.44
	Low Fructose	0.017	-1.055
	High Fructose	0	-1.067
	Pyruvate	0.313	-0.858
	Methane	1.736	0.09
	Toluene	1.736	0.09
	Benzene	1.736	0.09
	Phenol	1.736	0.09
	Chlorobenzene	1.736	0.09
PSSA160	Low HCO3	0.0036	-0.2708
	High HCO3	0.0109	2.3158
	Low Fructose	0.0002	-1.4704
	High Fructose	0.0072	0.9942
	Pyruvate	0.0037	-0.2143
	Methane	0.0036	-0.2708
	Toluene	0.0036	-0.2708
	Benzene	0.0036	-0.2708
	Phenol	0.0036	-0.2708
	Chlorobenzene	0.00361	-0.2708
